# Supplementary material for: A New Highly Conserved Antibiotic Sensing/Resistance Pathway in Firmicutes Involves an ABC Transporter Interplaying with a Signal Transduction System
Source: PLoS One. 2011 Jan 19;6(1):e15951. doi: 10.1371/journal.pone.0015951 (PMC3023708; doi:10.1371/journal.pone.0015951)
Supplement: Table S1 — Diversity and organisation of bce -like components in each complete genome. Kinases are shown in yellow, regulators in red, NBDs in green, MSDs in blue to and non Bce-like proteins in grey. Light colors correspond to pseudogenes or misannotated genes that have been manually detected using tblastn with complete genomes. For each gene cluster, the name of the subfamily to which it belongs is indicated. (XLS) [file pone.0015951.s008.xls]

## Sheet: Feuil1
	TaxId	Genome	Release
1	441768	Acholeplasma laidlawii PG-8A	2007-07-12
1	293826	Alkaliphilus metalliredigens QYMF	06/28/2007	Group IV (light orange)/Group III (dark pink)	YP_001321334	YP_001321335	YP_001321336	YP_001321337	YP_001321338	YP_001321339
1	293826	Alkaliphilus metalliredigens QYMF		Group IV (light orange)	YP_001321703	YP_001321702	YP_001321701	YP_001321700
1	293826	Alkaliphilus metalliredigens QYMF		Group V (blue)	YP_001319315	YP_001319316	YP_001319317	YP_001319318
1	293826	Alkaliphilus metalliredigens QYMF		Group V (blue)	YP_001319523	YP_001319524
1	350688	Alkaliphilus oremlandii OhILAs	2007-11-10	Group II (light pink)	YP_001513616	YP_001513615	YP_001513614	YP_001513613
	350688	Alkaliphilus oremlandii OhILAs		Group I (light green)	YP_001512526	YP_001512525	YP_001512524	YP_001512523
	491915	Anoxybacillus flavithermus WK1	11/13/2008
	322098	Aster yellows witches'-broom phytoplasma AYWB	2006-11-01
	326423	Bacillus amyloliquefaciens FZB42	2007-01-08	Group III (dark pink)	YP_001423223	YP_001423222	YP_001423221	YP_001423220
	326423	Bacillus amyloliquefaciens FZB42		Group IV (light orange)	YP_001422322	YP_001422321	YP_001422320	YP_001422319
	326423	Bacillus amyloliquefaciens FZB42		Group V (blue)	YP_001419868	YP_001419869	YP_001419870	YP_001419871
	261594	Bacillus anthracis str. 'Ames Ancestor'	05/20/2004	Group III (dark pink)	YP_021319	Unannotated	YP_021316	YP_021315	YP_021314
	261594	Bacillus anthracis str. 'Ames Ancestor'		Group V (blue)/Group II (dark pink)	YP_021732	YP_021733	COG2207K	YP_021735 (GBAA5087)	YP_021736 (GBAA5088)	Unannotated + FS	YP_021740 (GBAA5090)	YP_022717 (GBAA5091)	Unannotated + FS
	261594	Bacillus anthracis str. 'Ames Ancestor'		Group III (dark pink)	Unannotated + FS	YP_019244	HP	COG1670J	HP	Unannotated + FS	YP_019236
	261594	Bacillus anthracis str. 'Ames Ancestor'		Group VI (purple)	YP_021648	YP_021647
	261594	Bacillus anthracis str. 'Ames Ancestor'		Group VI (purple)	Unannotated + FS	YP_019033
	198094	Bacillus anthracis str. Ames	2003-02-05	Group III (dark pink)	NP_846885	Unannotated	NP_846884	NP_846883	NP_846882
	198094	Bacillus anthracis str. Ames		Group V (blue)/Group II (dark pink)	NP_847274	NP_847275	COG2207K	NP_847277	NP_847278	Unannotated + FS	NP_847279	NP_847280	Unannotated + FS
	198094	Bacillus anthracis str. Ames		Group III (dark pink)	Unannotated + FS	NP_844966	HP	COG1670J	HP	Unannotated + FS	NP_844962
	198094	Bacillus anthracis str. Ames		Group VI (purple)	NP_847191	NP_847190
	198094	Bacillus anthracis str. Ames		Group VI (purple)	Unnanotated	NP_844768
	260799	Bacillus anthracis str. Sterne	06/24/2004	Group III (dark pink)	YP_030584	HP (70 aa)	YP_030582	YP_030581	YP_030580	YP_030579
	260799	Bacillus anthracis str. Sterne		Group V (blue)/Group II (dark pink)	YP_030966	YP_030967	COG2207K, COG3708S	YP_030969	YP_030970	YP_030971-3	YP_030974	YP_030975	YP_030976-7
	260799	Bacillus anthracis str. Sterne		Group III (dark pink)	YP_028689-8	YP_028687	HP	COG1670J	COG0488R	COG0488R	HP	YP_028680-1	YP_028679
	260799	Bacillus anthracis str. Sterne		Group VI (purple)	YP_030887	YP_030886
	260799	Bacillus anthracis str. Sterne		Group VI (purple)	YP_028484-5	YP_028486
	222523	Bacillus cereus ATCC 10987	02/13/2004	Group III (dark pink)	NP_980824	NP_980823	NP_980821	NP_980820	NP_980819
	222523	Bacillus cereus ATCC 10987		Group III (dark pink)	NP_981282	NP_981283	NP_981284	NP_981285	NP_981286	NP_981287
	222523	Bacillus cereus ATCC 10987		Group III (dark pink)	NP_978923	NP_978924	HP	COG0488R	NP_978927	NP_978928
	222523	Bacillus cereus ATCC 10987		Group VI (purple)	NP_981181	NP_981180
	222523	Bacillus cereus ATCC 10987		Group VI (purple)	NP_978729	NP_978730
	222523	Bacillus cereus ATCC 10987		Group V (blue)	NP_981278	NP_981277
	222523	Bacillus cereus ATCC 10987		Group III (dark pink)	NP_978389
	226900	Bacillus cereus ATCC 14579	2003-02-05	Group III (dark pink)	NP_834145	NP_834144	NP_834143	NP_834142	NP_834140-1
	226900	Bacillus cereus ATCC 14579		Group III (dark pink)	NP_834535	NP_834536	NP_834537	NP_834538	NP_834539	NP_834540
	226900	Bacillus cereus ATCC 14579		Group III (dark pink)	NP_832297	NP_832298	HP	COG0488R	COG1670J	NP_832302	NP_832303
	226900	Bacillus cereus ATCC 14579		Group VI (purple)	NP_832086	NP_832087
	226900	Bacillus cereus ATCC 14579		Group VI (purple)	NP_834447	NP_834446
	226900	Bacillus cereus ATCC 14579		Group V (blue)	NP_834531	NP_834530
	226900	Bacillus cereus ATCC 14579		Group V (blue)	NP_834524-5	NP_834523
	226900	Bacillus cereus ATCC 14579		Group III (dark pink)	NP_831764
	288681	Bacillus cereus E33L	09/16/2004	Group III (dark pink)	YP_085763	YP_085762	YP_085761	YP_085760	YP_085759
	288681	Bacillus cereus E33L		Group III (dark pink)	YP_086162	YP_086163	YP_086164	YP_086165	YP_086166	YP_086167
	288681	Bacillus cereus E33L		Group III (dark pink)	YP_083932	YP_083933	HP	COG0488R	COG1670J	HP	YP_083938	YP_083939
	288681	Bacillus cereus E33L		Group VI (purple)	YP_083737	YP_083738
	288681	Bacillus cereus E33L		Group VI (purple)	YP_086071	YP_086070
	288681	Bacillus cereus E33L		Group VI (purple)	YP_084430	YP_084429
	288681	Bacillus cereus E33L		Group V (blue)	YP_084479	YP_084480
	288681	Bacillus cereus E33L		Group V (blue)	YP_086156	YP_086155
	288681	Bacillus cereus E33L		Group III (dark pink)	YP_083406
	288681	Bacillus cereus E33L		Group V (blue)	YP_082303
	288681	Bacillus cereus E33L		Group III (dark pink)	YP_245668
	315749	Bacillus cereus subsp. cytotoxis NVH 391-98	07/17/2007	Group III (dark pink)	YP_001376372	YP_001376371	YP_001376370	YP_001376369	YP_001376368
	315749	Bacillus cereus subsp. cytotoxis NVH 391-98		Group III (dark pink)	YP_001376686	YP_001376687	YP_001376688	YP_001376689
	315749	Bacillus cereus subsp. cytotoxis NVH 391-98		Group VI (purple)	YP_001376625	YP_001376624
	315749	Bacillus cereus subsp. cytotoxis NVH 391-98		Group III (dark pink)	YP_001374819
	315749	Bacillus cereus subsp. cytotoxis NVH 391-98		Unclassified	YP_001376685
	66692	Bacillus clausii KSM-K16	2005-03-01	Group III (dark pink)	YP_176725	YP_176724	YP_176723	YP_176722
	66692	Bacillus clausii KSM-K16		Group I (light green)	YP_173759	YP_173758	YP_173757	YP_173756
	66692	Bacillus clausii KSM-K16		Group IV (light orange)	YP_176989	YP_176988
	272558	Bacillus halodurans C-125	03/23/1999	Group III (dark pink)	NP_241621	NP_241620	NP_241619	NP_241618
	272558	Bacillus halodurans C-125		Group III (dark pink)	NP_241137	NP_241138	NP_241139	HP	Transposase	NP_241142
	272558	Bacillus halodurans C-125		Group III (dark pink)	NP_243567	NP_243566	NP_243565	NP_243564
	272558	Bacillus halodurans C-125		Group IV (light orange)	NP_244779	NP_244780	NP_244781	NP_244782
	272558	Bacillus halodurans C-125		Group I (light green)	NP_241155	NP_241154	NP_241153	NP_241152
	279010	Bacillus licheniformis ATCC 14580	09/24/2004	Group III (dark pink)	YP_081344	YP_081343	YP_081342	YP_081341
	279010	Bacillus licheniformis ATCC 14580		Group III (dark pink)	Unannotated + FS	YP_081220	YP_081221	YP_081222
	279010	Bacillus licheniformis ATCC 14580		Group IV (light orange)	YP_081285	YP_081284	YP_081283	YP_081282
	279010	Bacillus licheniformis ATCC 14580	2004-06-10	Group III (dark pink)	YP_093777	YP_093776	YP_093775	YP_093774
	279010	Bacillus licheniformis ATCC 14580		Group III (dark pink)	Unannotated + FS	YP_093651	YP_093652	YP_093653
	279010	Bacillus licheniformis ATCC 14580		Group IV (light orange)	YP_093719	YP_093718	YP_093717	YP_093716
	315750	Bacillus pumilus SAFR-032	09/26/2007	Group IV (light orange)	YP_001487811	YP_001487812	YP_001487813	YP_001487814
	224308	Bacillus subtilis subsp. subtilis str. 168	12/31/1997	Group III (dark pink)	NP_391352	NP_391351	NP_391350	NP_391349
	224308	Bacillus subtilis subsp. subtilis str. 168		Group III (dark pink)	NP_391845	NP_391844	NP_391843	NP_391842
	224308	Bacillus subtilis subsp. subtilis str. 168		Group IV (light orange)	NP_390918	NP_390917	NP_390916	NP_390915
	281309	Bacillus thuringiensis serovar konkukian str. 97-27	06/30/2004	Group III (dark pink)	YP_038486	YP_038487	YP_038488	YP_038489	YP_038490
	281309	Bacillus thuringiensis serovar konkukian str. 97-27		Group III (dark pink)	YP_036159
	281309	Bacillus thuringiensis serovar konkukian str. 97-27		Group V (blue) / Group III (dark pink)	YP_038868	YP_038869	6ORF	YP_038876	YP_038877	1ORF	YP_038879	YP_038880	YP_038881	YP_038882	YP_038883	YP_038884
	281309	Bacillus thuringiensis serovar konkukian str. 97-27		Group III (dark pink)	YP_036710	YP_036709	COG1670J	COG0488R	HP	YP_036705	YP_036704
	281309	Bacillus thuringiensis serovar konkukian str. 97-27		Group VI (purple)	YP_038790	YP_038789
	281309	Bacillus thuringiensis serovar konkukian str. 97-27		Group VI (purple)	YP_039107	YP_039106
	281309	Bacillus thuringiensis serovar konkukian str. 97-27		Group VI (purple)	YP_036489	YP_036490
	281309	Bacillus thuringiensis serovar konkukian str. 97-27		Group V (blue)	YP_037279	YP_037280
	412694	Bacillus thuringiensis str. Al Hakam	11/27/2006	Group III (dark pink)	YP_896746	YP_896745	YP_896744	YP_896743	YP_896742
	412694	Bacillus thuringiensis str. Al Hakam		Group V (blue) / Group III (dark pink)	YP_897112	YP_897111	YP_897110	YP_897109	YP_897108	YP_897107	ORF	YP_897105	YP_897104
	412694	Bacillus thuringiensis str. Al Hakam		Group III (dark pink)	YP_895147	YP_895146	HP	COG1670J	COG0488R	HP	YP_895141	YP_895140
	412694	Bacillus thuringiensis str. Al Hakam		Group VI (purple)	YP_897028	YP_897027
	412694	Bacillus thuringiensis str. Al Hakam		Group VI (purple)	YP_894940	YP_894941
	412694	Bacillus thuringiensis str. Al Hakam		Group V (blue)	YP_895623	YP_895624
	412694	Bacillus thuringiensis str. Al Hakam		Group III (dark pink)	YP_894599
	412694	Bacillus thuringiensis str. Al Hakam		Unclassified	YP_893616
	315730	Bacillus weihenstephanensis KBAB4	12/21/2007	Group III (dark pink)	YP_001647072	YP_001647071	YP_001647070	YP_001647069	YP_001647068
	315730	Bacillus weihenstephanensis KBAB4		Group III (dark pink)	YP_001644722
	315730	Bacillus weihenstephanensis KBAB4		Group V (blue)/Group III (dark pink) x 3	YP_001647463	YP_001647462	YP_001647461	YP_001647460	YP_001647459	YP_001647458	COG0640K	COG5658S	COG1131V	HP (524)	COG2207K, COG3708S	YP_001647452	YP_001647451
	315730	Bacillus weihenstephanensis KBAB4		Group VI (purple)/Group II (dark pink) x2	YP_001645168	YP_001645167	YP_001645166	YP_001645165	9 ORF	YP_001645155	YP_001645154	HP	YP_001645152	YP_001645151	YP_001645150	YP_001645149
	315730	Bacillus weihenstephanensis KBAB4		Group III (dark pink)	YP_001645363	YP_001645364	HP	COG1670J	COG0488R	aldo/keto reductase	LysR	HP	YP_001645371	YP_001645372
	315730	Bacillus weihenstephanensis KBAB4		Group VI (purple)	YP_001647360	YP_001647359
	315730	Bacillus weihenstephanensis KBAB4		Group VI (purple)	YP_001645044	YP_001645045
	315730	Bacillus weihenstephanensis KBAB4		Group VI (purple)	YP_001647440	YP_001647439
	315730	Bacillus weihenstephanensis KBAB4		Group V (blue)	YP_001643603
	315730	Bacillus weihenstephanensis KBAB4		Group VI (purple)	YP_001647443
	351627	Caldicellulosiruptor saccharolyticus DSM 8903	04/19/2007	Group II (light pink)	YP_001179336	YP_001179335	YP_001179334	YP_001179333
	477974	Candidatus Desulforudis audaxviator MP104C	2008-06-03
	59748	Candidatus Phytoplasma australiense	2008-02-04
	37692	Candidatus Phytoplasma mali	2008-04-07
	246194	Carboxydothermus hydrogenoformans Z-2901	10/21/2005
	272562	Clostridium acetobutylicum ATCC 824	07/24/2001	Group III (dark pink)	NP_348143	NP_348144	NP_348145	NP_348146
	272562	Clostridium acetobutylicum ATCC 824		Group III (dark pink)	NP_347011	NP_347012	NP_347013	NP_347014 (partial)
	272562	Clostridium acetobutylicum ATCC 824		Group V (blue)	NP_346865	NP_346866	NP_346867	NP_346868
	272562	Clostridium acetobutylicum ATCC 824		Group V (blue)	NP_346807	NP_346808
	272562	Clostridium acetobutylicum ATCC 824		Group III (dark pink)	NP_346712	Unannotated
	290402	Clostridium beijerinckii NCIMB 8052	06/27/2007	Group I (dark green)	YP_001311235	YP_001311234	YP_001311233	YP_001311232
	290402	Clostridium beijerinckii NCIMB 8052		Group I (dark green)	YP_001310927	YP_001310926	HP (748 aa)	YP_001310924	YP_001310923	COG0308E (732)	HP (237)	YP_001310920	YP_001310919
	441770	Clostridium botulinum A str. ATCC 19397	07/20/2007	Group III (dark pink)	YP_001382675	YP_001382676	YP_001382677	YP_001382678
	441770	Clostridium botulinum A str. ATCC 19397		Group III (dark pink)	YP_001382720	YP_001382721	undecaprenol kinase	YP_001382723	YP_001382724
	441770	Clostridium botulinum A str. ATCC 19397		Group I (dark green)	YP_001384401	YP_001384400	putative 3-dehydroquinate synthase (379 aa)	AP endonuclease (285 aa)	zinc-binding dehydrogenase family oxidoreductase (340 aa)	HP (163 aa)	HP (81 aa)	putative oxidoreductase (361 aa)	YP_001384393	YP_001384392	HP (718 aa)	HP (236 aa)	YP_001384389	YP_001384388
	441770	Clostridium botulinum A str. ATCC 19397		Group V (blue)/Group III(dark pink)	YP_001383748	YP_001383747	YP_001383746	HP (165 aa)	YP_001383744	YP_001383743
	441770	Clostridium botulinum A str. ATCC 19397		Group V (blue)	YP_001385488	YP_001385489
	413999	Clostridium botulinum A str. ATCC 3502	05/24/2007	Group III (dark pink)	YP_001252815	YP_001252816	YP_001252817	YP_001252818			YP_001253908
	413999	Clostridium botulinum A str. ATCC 3502		Group III (dark pink)	YP_001252861	YP_001252862	undecaprenol kinase	YP_001252864	YP_001252865
	413999	Clostridium botulinum A str. ATCC 3502		Group I (dark green)	YP_001254644	YP_001254643	putative 3-dehydroquinate synthase (379 aa)	AP endonuclease (285 aa)	zinc-binding dehydrogenase family oxidoreductase (340 aa)	HP (163 aa)	putative oxidoreductase (361 aa)	YP_001254637	YP_001254636	HP (742 aa)	HP (236 aa)	YP_001254633	YP_001254632
	413999	Clostridium botulinum A str. ATCC 3502		Group V (blue)/Group III(dark pink)	YP_001253913	YP_001253912	YP_001253911	HP (165 aa)	YP_001253909	YP_001253908
	413999	Clostridium botulinum A str. ATCC 3502		Group V (blue)	YP_001255655	YP_001255656
	441771	Clostridium botulinum A str. Hall	07/20/2007	Group III (dark pink)	YP_001386226	YP_001386227	YP_001386228	YP_001386229
	441771	Clostridium botulinum A str. Hall		Group III (dark pink)	YP_001386271	YP_001386272	ORF	YP_001386274	YP_001386275
	441771	Clostridium botulinum A str. Hall		Group I (dark green)	YP_001387938	YP_001387937	putative 3-dehydroquinate synthase (379 aa)	AP endonuclease (285 aa)	zinc-binding dehydrogenase family oxidoreductase (340 aa)	HP (163 aa)	HP (81 aa)	putative oxidoreductase (361 aa)	YP_001387930	YP_001387929	HP (718 aa)	HP (236 aa)	YP_001387926	YP_001387925
	441771	Clostridium botulinum A str. Hall		Group V (blue)/Group III(dark pink)	YP_001387298	YP_001387297	YP_001387296	HP (165 aa)	YP_001387294	YP_001387293
	441771	Clostridium botulinum A str. Hall		Group V (blue)	YP_001388894	YP_001388895
	498214	Clostridium botulinum A3 str. Loch Maree	2008-05-03	Group III (dark pink)	YP_001785608	YP_001785609	YP_001785610	YP_001785611
	498214	Clostridium botulinum A3 str. Loch Maree		Group III (dark pink)	YP_001785656	YP_001785657	undecaprenol kinase	YP_001785659	YP_001785660
	498214	Clostridium botulinum A3 str. Loch Maree		Group I (dark green)	YP_001787542	YP_001787541	YP_001787540	YP_001787539	HP (702 aa)	HP (236 aa)	YP_001787536	YP_001787535
	498214	Clostridium botulinum A3 str. Loch Maree		Group V (blue)/Group III(dark pink)	YP_001786785	YP_001786784	YP_001786783	HP (165 aa)	YP_001786781	YP_001786780
	498214	Clostridium botulinum A3 str. Loch Maree		Group V (blue)	YP_001788485	YP_001788486
	508765	Clostridium botulinum B str. Eklund 17B	2008-07-05	Group II (light pink)	YP_001887285	YP_001887284	YP_001887283	YP_001887282
	508765	Clostridium botulinum B str. Eklund 17B		Group I (dark green)	YP_001885324	YP_001885323	YP_001885322	YP_001885321	YP_001885320	YP_001885319
	508765	Clostridium botulinum B str. Eklund 17B		Group I (dark green)	YP_001887662	YP_001887663	YP_001887664	YP_001887665
	498213	Clostridium botulinum B1 str. Okra	02/28/2008	Group III (dark pink)	YP_001779924	YP_001779925	YP_001779926	YP_001779927
	498213	Clostridium botulinum B1 str. Okra		Group III (dark pink)	YP_001779969	YP_001779970	undecaprenol kinase	YP_001779972	YP_001779973
	498213	Clostridium botulinum B1 str. Okra		Group I (dark green)	YP_001781699	YP_001781698	putative 3-dehydroquinate synthase (379 aa)	AP endonuclease (285 aa)	zinc-binding dehydrogenase family oxidoreductase (340 aa)	HP (163 aa)	HP (81 aa)	putative oxidoreductase (361 aa)	YP_001781691	YP_001781690	HP (719 aa)	HP (236 aa)	Transposase (375 aa)	YP_001781686	YP_001781685
	498213	Clostridium botulinum B1 str. Okra		Group V (blue)/Group III(dark pink)	YP_001781049	YP_001781048	YP_001781047	HP (165 aa)	YP_001781045	YP_001781044
	508767	Clostridium botulinum E3 str. Alaska E43	05/16/2008	Group II (light pink)	YP_001922225	YP_001922224	YP_001922223	YP_001922222
	508767	Clostridium botulinum E3 str. Alaska E43		Group I (dark green)	YP_001920454	YP_001920453	YP_001920452	YP_001920451	YP_001920450	YP_001920449
	508767	Clostridium botulinum E3 str. Alaska E43		Group I (dark green)	YP_001922646	YP_001922647	YP_001922648	YP_001922649
	441772	Clostridium botulinum F str. Langeland	07/20/2007	Group III (dark pink)	YP_001389642	YP_001389643	YP_001389644	YP_001389645
	441772	Clostridium botulinum F str. Langeland		Group III (dark pink)	YP_001389688	YP_001389687	undecaprenol kinase	YP_001389685	YP_001389684
	441772	Clostridium botulinum F str. Langeland		Group V (blue)	YP_001389608	YP_001389609	YP_001389610	YP_001389611
	441772	Clostridium botulinum F str. Langeland		Group I (dark green)	YP_001391445	YP_001391444	putative 3-dehydroquinate synthase (379 aa)	AP endonuclease (285 aa)	zinc-binding dehydrogenase family oxidoreductase (340 aa)	HP (163 aa)	HP (81 aa)	putative oxidoreductase (361 aa)	YP_001391437	YP_001391436	HP (742 aa)	HP (236 aa)	YP_001391433	YP_001391432
	441772	Clostridium botulinum F str. Langeland		Group V (blue)/Group III(dark pink)	YP_001390758	YP_001390757	HP (165 aa)	YP_001390756	YP_001390754	YP_001390753
	272563	Clostridium difficile 630	09/20/2006	Group III (dark pink)	YP_001089506	YP_001089505	undecaprenol kinase	YP_001089503	YP_001089502
	272563	Clostridium difficile 630		Group III (dark pink)	YP_001087088	YP_001087087
	272563	Clostridium difficile 630		Group V (blue)	YP_001089567	YP_001089568	YP_001089569	YP_001089570
	272563	Clostridium difficile 630		Group V (blue)	YP_001088031	YP_001088032	YP_001088033	YP_001088034
	272563	Clostridium difficile 630		Grou I (light green)	YP_001086828	YP_001086829	YP_001086830	YP_001086831
	272563	Clostridium difficile 630		Group III (dark pink)	YP_001088040	YP_001088041
	431943	Clostridium kluyveri DSM 555	07/19/2007	Group III (dark pink)	YP_001396906	YP_001396905	YP_001396904	YP_001396903
	431943	Clostridium kluyveri DSM 555		Group V (blue)	YP_001393762	YP_001393763	(509 aa)	HP (187 aa)	YP_001393766	YP_001393767
	386415	Clostridium novyi NT	11/17/2006
	195103	Clostridium perfringens ATCC 13124	07/25/2006	Group I (dark green)	YP_694583	YP_694582	HP (65 aa)	YP_694580	YP_694579
	195103	Clostridium perfringens ATCC 13124		Group I (dark green)	Unannotated	YP_695292	alpha-clostripain (522 aa)	HP (93 aa)	Fic family protein (236 aa)	YP_695288	YP_695287
	289380	Clostridium perfringens SM101	07/26/2006	Group I (dark green)	YP_697454	YP_697455	YP_697456	YP_697457
	289380	Clostridium perfringens SM101		Group I (dark green)	YP_698155	YP_698156	HP (431 aa)	alpha-clostripain (522 aa)	HP (77aa)	HP (261 aa)	HP (43 aa)	YP_698162 truncated
	195102	Clostridium perfringens str. 13	01/17/2002	Group I (dark green)	NP_561039	NP_561038	HP (65 aa)	NP_561036	NP_561035
	195102	Clostridium perfringens str. 13		Group I (dark green)	NP_561767	NP_561766	8 ORF	NP_561757	NP_561756
	357809	Clostridium phytofermentans ISDg	11/19/2007	Group II (light pink)	YP_001560426	YP_001560425	YP_001560424	YP_001560423
	212717	Clostridium tetani E88	01/29/2003	Group III (dark pink)	NP_781091	NP_781092	NP_781093	NP_781094
	212717	Clostridium tetani E88		Group III (dark pink)	NP_783750	NP_783751	HP	NP_783753	NP_783754
	203119	Clostridium thermocellum ATCC 27405	02/14/2007	Group V (blue)	YP_001037949	YP_001037948	YP_001037947	YP_001037946
	203119	Clostridium thermocellum ATCC 27405		Group I (light green)	YP_001038513	YP_001038512	YP_001038511	YP_001038510
	309798	Coprothermobacter proteolyticus DSM 5265	09/26/2008
	138119	Desulfitobacterium hafniense Y51	2006-09-03	Group III (dark pink)	YP_519913	YP_519912	YP_519911	YP_519909-10
	138119	Desulfitobacterium hafniense Y51		Group II (light pink)	YP_516805	YP_516806	YP_516807	YP_516808
	349161	Desulfotomaculum reducens MI-1	03/24/2007
	226185	Enterococcus faecalis V583	03/29/2003	Group V (blue)	NP_814664	NP_814665
	226185	Enterococcus faecalis V583		Group V (blue)	NP_816381	NP_816380
	226185	Enterococcus faecalis V583		Group III (dark pink)	NP_815715	NP_815714
	262543	Exiguobacterium sibiricum 255-15	2008-03-04	Group V (blue)/Group III (dark pink)	YP_001814963	YP_001814962	YP_001814961	YP_001814960	YP_001814959
	334413	Finegoldia magna ATCC 29328	02/14/2008	Group II (light pink)	YP_001692372	YP_001692371	YP_001692370	YP_001692369
	235909	Geobacillus kaustophilus HTA426	2004-04-12	Group IV (light orange)	YP_148193	YP_148194	YP_148195	YP_148196
	420246	Geobacillus thermodenitrificans NG80-2	03/29/2007	Group III (dark pink)	YP_001124429	YP_001124430
	498761	Heliobacterium modesticaldum Ice1	2008-11-02
	272621	Lactobacillus acidophilus NCFM	01/31/2005	Group VI (purple)	YP_194523	YP_194522
	387344	Lactobacillus brevis ATCC 367	10/13/2006	Group VI (purple)	YP_794580	YP_794581
	321967	Lactobacillus casei ATCC 334	10/13/2006	Group II (light pink)	YP_806640	YP_806639	YP_806638	YP_806637
	321967	Lactobacillus casei ATCC 334		Group V (blue)	YP_806955	YP_806954	YP_806953	YP_806952
	321967	Lactobacillus casei ATCC 334		Group VI (purple)	YP_807194	YP_807193
	543734	Lactobacillus casei BL23	06/19/2008	Group II (light pink)	YP_001987582	YP_001987581	YP_001987580	YP_001987579
	543734	Lactobacillus casei BL23		Group V (blue)	YP_001987897	YP_001987896	YP_001987895	YP_001987894
	543734	Lactobacillus casei BL23		Group VI (purple)	YP_001988093	YP_001988092
	390333	Lactobacillus delbrueckii subsp. bulgaricus ATCC 11842	05/26/2006	Group VI (purple)	YP_619046	YP_619045
	390333	Lactobacillus delbrueckii subsp. bulgaricus ATCC 11842		Group VI (purple)	YP_619030	YP_619031
	321956	Lactobacillus delbrueckii subsp. bulgaricus ATCC BAA-365	10/13/2006	Group VI (purple)	YP_813011	YP_813010
	321956	Lactobacillus delbrueckii subsp. bulgaricus ATCC BAA-365		Group VI (purple)	YP_812988	YP_812989
	334390	Lactobacillus fermentum IFO 3956	04/15/2008
	324831	Lactobacillus gasseri ATCC 33323	10/13/2006	Group VI (purple)	YP_815424	YP_815422	Are neighbor on the chromosome
	405566	Lactobacillus helveticus DPC 4571	11/15/2007	Group VI (purple)	YP_001577945	YP_001577944
	257314	Lactobacillus johnsonii NCC 533	02/18/2004	Group VI (purple)	NP_965651	NP_965650
	220668	Lactobacillus plantarum WCFS1	2003-05-02	Group VI (purple)	NP_786123	NP_786124
	299033	Lactobacillus reuteri F275	2007-01-06	Group II (light pink)/Group VII (black)	YP_001272363	YP_001272364	YP_001272365	YP_001272366
	557433	Lactobacillus reuteri JCM 1112	04/15/2008	Group II (light pink)/Group VII (black)	YP_001842668	YP_001842669	YP_001842670	YP_001842671
	314315	Lactobacillus sakei subsp. sakei 23K	2005-02-11	Group V (blue)	YP_396064	YP_396063	YP_396062	YP_396061
	314315	Lactobacillus sakei subsp. sakei 23K		Group VI (purple)	YP_394737	YP_394736
	362948	Lactobacillus salivarius UCC118	03/30/2006
	416870	Lactococcus lactis subsp. cremoris MG1363	2007-06-02	Group II (light pink)	YP_001033193	YP_001033194	HP (354 aa)	Unannotated	YP_001033196
	272622	Lactococcus lactis subsp. cremoris SK11	10/13/2006	Group II (light pink)	YP_811506	YP_811507	HP (354 aa)	YP_811509	YP_811510
	272623	Lactococcus lactis subsp. lactis Il1403	2001-05-05	Group II (light pink)	NP_267902	NP_267903	HP (354 aa)	NP_267905	NP_267906
	349519	Leuconostoc citreum KM20	2008-12-03	Group II (light pink)/Group VII (black)	YP_001727873	YP_001727872	YP_001727871	YP_001727870
	203120	Leuconostoc mesenteroides subsp. mesenteroides ATCC 8293	10/13/2006	Group II (light pink)	YP_818315	YP_818316	YP_818317	YP_818318
	272626	Listeria innocua Clip11262	10/27/2001	Group V (blue)	NP_471187	HP (579 aa)	HP (152aa)	HP (291aa)	NP_471191	NP_471192	NP_471193
	272626	Listeria innocua Clip11262		Group V (blue)	NP_471552	NP_471553
	169963	Listeria monocytogenes EGD-e	10/27/2001	Group V (blue)	NP_465266	HP (580 aa)	HP (152aa)	HP (291aa)	NP_465270	NP_465271	NP_465272
	169963	Listeria monocytogenes EGD-e		Group V (blue)	NP_465638	NP_465639
	265669	Listeria monocytogenes str. 4b F2365	04/30/2004	Group V (blue)	YP_014360	adenine deaminase (580 aa)	HP (152aa)	HP (291aa)	YP_014364	YP_014365	YP_014366
	265669	Listeria monocytogenes str. 4b F2365		Group V (blue)	YP_014739	YP_014740
	386043	Listeria welshimeri serovar 6b str. SLCC5334	10/27/2006	Group V (blue)	YP_849955	adenine deaminase (580 aa)	HP (152aa)	HP (291aa)	YP_849959	YP_849960	YP_849961
	386043	Listeria welshimeri serovar 6b str. SLCC5334		Group V (blue)	YP_850330	YP_850331
	444177	Lysinibacillus sphaericus C3-41	02/27/2008	Group III (dark pink)	YP_001696559	YP_001696558	YP_001696557	YP_001696556
	444177	Lysinibacillus sphaericus C3-41		Group V (blue)	YP_001696436	YP_001696437
	444177	Lysinibacillus sphaericus C3-41		Group III (dark pink)	YP_001696179	Kinase	YP_001696181	HP	YP_001696183	YP_001696184
	444177	Lysinibacillus sphaericus C3-41		Group IV (light orange)	YP_001700197	YP_001700196	YP_001700195	YP_001700194
	265311	Mesoplasma florum L1	07/19/2004
	264732	Moorella thermoacetica ATCC 39073	2005-12-12
	347257	Mycoplasma agalactiae PG2	05/24/2007
	243272	Mycoplasma arthritidis 158L3-1	06/25/2008
	340047	Mycoplasma capricolum subsp. capricolum ATCC 27343	2005-06-12
	233150	Mycoplasma gallisepticum R	2003-02-09
	243273	Mycoplasma genitalium G37	10/20/1995
	295358	Mycoplasma hyopneumoniae 232	10/19/2004
	262722	Mycoplasma hyopneumoniae 7448	2005-08-08
	262719	Mycoplasma hyopneumoniae J	2005-05-08
	267748	Mycoplasma mobile 163K	2004-04-08
	272632	Mycoplasma mycoides subsp. mycoides SC str. PG1	2004-06-02
	272633	Mycoplasma penetrans HF-2	2002-06-12
	272634	Mycoplasma pneumoniae M129	11/15/1996
	272635	Mycoplasma pulmonis UAB CTIP	05/23/2001
	262723	Mycoplasma synoviae 53	2005-05-08
	457570	Natranaerobius thermophilus JW/NM-WN-LF	2008-09-04
	221109	Oceanobacillus iheyensis HTE831	12/26/2001	Group IV (light orange)	NP_691752	NP_691753	NP_691754	NP_691755
	203123	Oenococcus oeni PSU-1	10/13/2006
	262768	Onion yellows phytoplasma OY-M	2003-09-12
	278197	Pediococcus pentosaceus ATCC 25745	10/13/2006	Group VI (purple)	YP_805206	YP_805207
	370438	Pelotomaculum thermopropionicum SI	2007-07-05
	273036	Staphylococcus aureus RF122	11/24/2005	Group IV (light orange)	YP_416102	YP_416103	YP_416104	YP_416105
	273036	Staphylococcus aureus RF122		Group IV (orange)			YP_418021	YP_418022
	273036	Staphylococcus aureus RF122		Group II (light pink)	YP_417947	YP_417946	YP_417945	YP_417944
	93062	Staphylococcus aureus subsp. aureus COL	01/13/2005	Group IV (light orange)	YP_185598	YP_185599	YP_185600	YP_185601
	93062	Staphylococcus aureus subsp. aureus COL		Group IV (orange)			YP_187510	YP_187511
	93062	Staphylococcus aureus subsp. aureus COL		Group II (light pink)	YP_187434	YP_187433	YP_187432	YP_187431
	359787	Staphylococcus aureus subsp. aureus JH1	06/28/2007	Group IV (light orange)	YP_001315841	YP_001315842	YP_001315843	YP_001315844
	359787	Staphylococcus aureus subsp. aureus JH1		Group IV (orange)			YP_001317890	YP_001317891
	359787	Staphylococcus aureus subsp. aureus JH1		Group II (light pink)	YP_001317813	YP_001317812	YP_001317811	YP_001317810
	359786	Staphylococcus aureus subsp. aureus JH9	05/18/2007	Group IV (light orange)	YP_001246061	YP_001246062	YP_001246063	YP_001246064
	359786	Staphylococcus aureus subsp. aureus JH9		Group IV (orange)			YP_001248076	YP_001248077
	359786	Staphylococcus aureus subsp. aureus JH9		Group II (light pink)	YP_001248000	YP_001247999	YP_001247998	YP_001247997
	282458	Staphylococcus aureus subsp. aureus MRSA252	06/24/2004	Group IV (light orange)	YP_040111	YP_040112	YP_040113	YP_040114
	282458	Staphylococcus aureus subsp. aureus MRSA252		Group IV (orange)			YP_042118	YP_042119
	282458	Staphylococcus aureus subsp. aureus MRSA252		Group II (light pink)	YP_042045	YP_042044	YP_042043	YP_042042
	282459	Staphylococcus aureus subsp. aureus MSSA476	06/24/2004	Group IV (light orange)	YP_042752	YP_042753	YP_042754	YP_042755
	282459	Staphylococcus aureus subsp. aureus MSSA476		Group IV (orange)			YP_044700	YP_044701
	282459	Staphylococcus aureus subsp. aureus MSSA476		Group II (light pink)	YP_044624	YP_044623	YP_044622	YP_044621
	196620	Staphylococcus aureus subsp. aureus MW2	2002-05-06	Group IV (light orange)	NP_645438	NP_645439	NP_645440	NP_645441
	196620	Staphylococcus aureus subsp. aureus MW2		Group IV (orange)			NP_647437	NP_647438
	196620	Staphylococcus aureus subsp. aureus MW2		Group II (light pink)	NP_647362	NP_647361	NP_647360	NP_647359
	418127	Staphylococcus aureus subsp. aureus Mu3	2007-03-09	Group IV (light orange)	YP_001441246	YP_001441247	YP_001441248	YP_001441249
	418127	Staphylococcus aureus subsp. aureus Mu3		Group IV (orange)			YP_001443275	YP_001443276
	418127	Staphylococcus aureus subsp. aureus Mu3		Group II (light pink)	YP_001443199	YP_001443198	YP_001443197	YP_001443196
	158878	Staphylococcus aureus subsp. aureus Mu50	06/22/2001	Group IV (light orange)	NP_371183	NP_371184	NP_371185	NP_371186
	158878	Staphylococcus aureus subsp. aureus Mu50		Group IV (orange)			NP_373225	NP_373226
	158878	Staphylococcus aureus subsp. aureus Mu50		Group II (light pink)	NP_373149	NP_373148	NP_373147	NP_373146
	158879	Staphylococcus aureus subsp. aureus N315	06/22/2001	Group IV (light orange)	NP_373869	NP_373870	NP_373871	NP_373872
	158879	Staphylococcus aureus subsp. aureus N315		Group IV (orange)			NP_375819	NP_375820
	158879	Staphylococcus aureus subsp. aureus N315		Group II (light pink)	NP_375744	NP_375743	NP_375742	NP_375741
	93061	Staphylococcus aureus subsp. aureus NCTC 8325	02/13/2006	Group IV (light orange)	YP_499224	YP_499225	YP_499226	YP_499227
	93061	Staphylococcus aureus subsp. aureus NCTC 8325		Group IV (orange)			YP_501484	YP_501485
	93061	Staphylococcus aureus subsp. aureus NCTC 8325		Group II (light pink)	YP_501407	YP_501406	YP_501405	YP_501404
	367830	Staphylococcus aureus subsp. aureus USA300	2006-10-02	Group IV (light orange)	YP_493348	YP_493349	YP_493350	YP_493351
	367830	Staphylococcus aureus subsp. aureus USA300		Group IV (orange)			YP_495267	YP_495268
	367830	Staphylococcus aureus subsp. aureus USA300		Group II (light pink)	YP_495193	YP_495192	YP_495191	YP_495190
	451516	Staphylococcus aureus subsp. aureus USA300_TCH1516	11/16/2007	Group IV (light orange)	YP_001574581	YP_001574582	YP_001574583	YP_001574584
	451516	Staphylococcus aureus subsp. aureus USA300_TCH1516		Group IV (orange)			YP_001576568	YP_001576569
	451516	Staphylococcus aureus subsp. aureus USA300_TCH1516		Group II (light pink)	YP_001576489	YP_001576488	YP_001576487	YP_001576486
	426430	Staphylococcus aureus subsp. aureus str. Newman	2007-02-07	Group IV (light orange)	YP_001331662	YP_001331663	YP_001331664	YP_001331665
	426430	Staphylococcus aureus subsp. aureus str. Newman		Group IV (orange)			YP_001333632	YP_001333633
	426430	Staphylococcus aureus subsp. aureus str. Newman		Group II (light pink)	YP_001333558	YP_001333557	YP_001333556	YP_001333555
	176280	Staphylococcus epidermidis ATCC 12228	2003-03-09	Group IV (light orange)	NP_763982	NP_763983	NP_763984	NP_763985
	176280	Staphylococcus epidermidis ATCC 12228		Group IV (orange)			NP_765955	NP_765956
	176280	Staphylococcus epidermidis ATCC 12228		Group II (light pink)	NP_765750	NP_765749	NP_765748	NP_765749
	176279	Staphylococcus epidermidis RP62A	01/18/2005	Group IV (light orange)	YP_187908	YP_187909	YP_187910	YP_187911
	176279	Staphylococcus epidermidis RP62A		Group IV (orange)			YP_187620	YP_187621
	176279	Staphylococcus epidermidis RP62A		Group II (light pink)	YP_189762	YP_189761	YP_189760	YP_189759
	279808	Staphylococcus haemolyticus JCSC1435	06/30/2005	Group IV (light orange)	YP_254150	YP_254149	YP_254148	YP_254147
	279808	Staphylococcus haemolyticus JCSC1435		Group IV (orange)	YP_254579	YP_254580
	279808	Staphylococcus haemolyticus JCSC1435		Group II (light pink)	YP_252319	YP_252320	YP_252321	YP_252322
	342451	Staphylococcus saprophyticus subsp. saprophyticus ATCC 15305	2005-12-08	Group IV (light orange)	YP_302152	YP_302151
	342451	Staphylococcus saprophyticus subsp. saprophyticus ATCC 15305		Group IV (light orange)	YP_300389	YP_300390
	208435	Streptococcus agalactiae 2603V/R	08/30/2002	Group II (light pink)	NP_687988	NP_687987	NP_687986	NP_687985
	205921	Streptococcus agalactiae A909	09/29/2005	Group II (light pink)	YP_329693	YP_329692	YP_329691	YP_329690
	211110	Streptococcus agalactiae NEM316	2002-02-10	Group II (light pink)	NP_735412	NP_735411	NP_735410	NP_735409
	552526	Streptococcus equi subsp. zooepidemicus MGCS10565	2008-11-08	Group II (light pink)	YP_002123372	YP_002123371	YP_002123370	YP_002123369
	467705	Streptococcus gordonii str. Challis substr. CH1	2007-11-09	Group II (light pink)	YP_001450784	YP_001450783	HP (185)	HP (214)	HP (252)	HP (42)	YP_001450778	YP_001450777
	467705	Streptococcus gordonii str. Challis substr. CH1		Group II (light pink)	YP_001450763	YP_001450762
	210007	Streptococcus mutans UA159	10/25/2002	Group II (light pink)	NP_721404	NP_721403	NP_721402	NP_721401
	516950	Streptococcus pneumoniae CGSP14	2008-11-04	Group II (light pink)	YP_001836324	YP_001836325		YP_001835606	YP_001835607
	373153	Streptococcus pneumoniae D39	2006-12-10	Group II (light pink)	YP_816902	YP_816903		YP_816288	YP_816289
	512566	Streptococcus pneumoniae G54	07/22/2008	Group II (light pink)	YP_002038248	YP_002038249		YP_002037547	YP_002037548
	487214	Streptococcus pneumoniae Hungary19A-6	02/27/2008	Group II (light pink)	YP_001695023	YP_001695024		YP_001694366	YP_001694367
	171101	Streptococcus pneumoniae R6	2001-07-09	Group II (light pink)	NP_359066	NP_359067		NP_358406	NP_358407
	170187	Streptococcus pneumoniae TIGR4	07/21/2001	Group II (light pink)	NP_346072	NP_346073		NP_345397	NP_345398
	160490	Streptococcus pyogenes M1 GAS	2001-11-04	Group V (blue)	SalA lantibiotic precursor	SalB putative salivaricin A modification enzyme; amino acid dehydration	SalT unannotated	NP_269896	NP_269895	SalK unannotated	SalR NP_269894
	370552	Streptococcus pyogenes MGAS10270	2006-04-05	Group V (blue)	SalA YP_599309	SalB YP_599308	SalT YP_599307	YP_599306	SalY YP_599305	SalK YP_599304	SalR YP_599303
	286636	Streptococcus pyogenes MGAS10394	07/24/2004	Group V (blue)	SalA YP_060955	SalB YP_060955	SalT YP_060956	YP_060955	YP_060954	SalK YP_060953	SalR YP_060952
	370554	Streptococcus pyogenes MGAS10750	2006-04-05	Group V (blue)	SalA YP_603222	SalB YP_603221	SalT YP_603220	YP_603219	YP_603218	SalK YP_603217	SalR YP_603216
	370553	Streptococcus pyogenes MGAS2096	2006-04-05	Group V (blue)	SalA YP_601252	SalB YP_601251	SalT YP_601250	YP_601249	YP_601248	SalK YP_601247	SalR YP_601246
	198466	Streptococcus pyogenes MGAS315	07/18/2002	Group V (blue)	SalA NP_665455	SalB NP_665454	SalT NP_665453	NP_665452	NP_665451	SalK NP_665450	SalR NP_665449
	293653	Streptococcus pyogenes MGAS5005	2005-05-08	Group V (blue)	SalA YP_282994	SalB YP_282993	SalT YP_282992	YP_282991	YP_282990	SalK YP_282989	SalR YP_282988
	319701	Streptococcus pyogenes MGAS6180	2005-04-08	Group V (blue)	SalA YP_281086	SalB YP_281085	SalT YP_281084	YP_281083	YP_281082	SalK YP_281081	SalR YP_281080
	186103	Streptococcus pyogenes MGAS8232	03/28/2002	Group V (blue)	SalA NP_607971	SalB NP_607970	SalT NP_607969	NP_607968	NP_607967	SalK NP_607967	SalR NP_607966
	370551	Streptococcus pyogenes MGAS9429	2006-04-05	Group V (blue)	SalA YP_597365	SalB YP_597364	SalT YP_597363	YP_597362	YP_597361	SalK YP_597360	SalR YP_597359
	471876	Streptococcus pyogenes NZ131	10/16/2008	Group V (blue)	SalA YP_002286536	SalB YP_002286535	SalT YP_002286534	SalX YP_002286533	SalY YP_002286532	SalK YP_002286531	SalR YP_002286530
	193567	Streptococcus pyogenes SSI-1	2003-12-06	Group V (blue)	SalA NP_802910	SalB NP_802911	SalT unannotated	NP_802910	NP_802909	SalK NP_802908	SalR NP_802907
	160491	Streptococcus pyogenes str. Manfredo	03/29/2007	Group V (blue)	SalA YP_001129128	SalB YP_001129127	SalT unannotated	YP_001129126	YP_001129125	SalK YP_001129124	SalR YP_001129122
	388919	Streptococcus sanguinis SK36	2007-09-02	Group II (light pink)	YP_001035619	YP_001035618	NrdI	HP(251 aa)	YP_001035615	YP_001035614
	388919	Streptococcus sanguinis SK36		Group II (light pink)	YP_001035596	YP_001035595
	391295	Streptococcus suis 05ZYH33	04/24/2007	Group II (light pink)	YP_001198962	YP_001198961	YP_001198960	YP_001198959
	391295	Streptococcus suis 05ZYH33		Group II (light pink)	YP_001198249	8 ORF	YP_001198257
	391296	Streptococcus suis 98HAH33	04/24/2007	Group II (light pink)	YP_001200445	HP (38aa)	YP_001200447	cytotoxic translational repressor of toxin-antitoxin stability	HP (37aa)	HP (35aa)	YP_001200451	YP_001200452
	391296	Streptococcus suis 98HAH33		Group II (light pink)	YP_001201164	YP_001201163	YP_001201162	YP_001201161
	299768	Streptococcus thermophilus CNRZ1066	11/16/2004	Group II (light pink)	YP_141692	YP_141691	YP_141690	YP_141689
	322159	Streptococcus thermophilus LMD-9	10/13/2006	Group II (light pink)	YP_820685	YP_820684	YP_820683	YP_820682
	264199	Streptococcus thermophilus LMG 18311	11/15/2004	Group II (light pink)	YP_139781	YP_139780	YP_139779	YP_139778
	292459	Symbiobacterium thermophilum IAM 14863	09/24/2004	Group III (dark pink)	YP_077040	YP_077039	YP_077038	YP_077037
	292459	Symbiobacterium thermophilum IAM 14863		Group I (drak green)	YP_076462	YP_076461
	335541	Syntrophomonas wolfei subsp. wolfei str. Goettingen	09/14/2006
	340099	Thermoanaerobacter pseudethanolicus ATCC 33223	2008-05-02
	399726	Thermoanaerobacter sp. X514	2008-05-02
	273068	Thermoanaerobacter tengcongensis MB4	2002-09-05
	505682	Ureaplasma parvum serovar 3 str. ATCC 27815	02/26/2008
	273119	Ureaplasma parvum serovar 3 str. ATCC 700970	10/26/2000
	565575	Ureaplasma urealyticum serovar 10 str. ATCC 33699	10/16/2008
1	Fusobacteria (1 genome)
1	190304	Fusobacterium nucleatum subsp. nucleatum ATCC 25586	03/13/2002
1	Nitrospirae (1 genome)
1	289376	Thermodesulfovibrio yellowstonii DSM 11347	09/26/2008
17	PVC (17 genomes)
1	264201	Candidatus Protochlamydia amoebophila UWE25	2004-10-04
1	243161	Chlamydia muridarum Nigg	02/24/2000
1	471472	Chlamydia trachomatis 434/Bu	01/17/2008
1	315277	Chlamydia trachomatis A/HAR-13	09/23/2005
1	272561	Chlamydia trachomatis D/UW-3/CX	10/23/1998
1	471473	Chlamydia trachomatis L2b/UCH-1/proctitis	01/17/2008
1	218497	Chlamydophila abortus S26/3	2005-01-04
1	227941	Chlamydophila caviae GPIC	2003-12-04
1	264202	Chlamydophila felis Fe/C-56	2006-09-03
1	115711	Chlamydophila pneumoniae AR39	02/24/2000
1	115713	Chlamydophila pneumoniae CWL029	1999-07-04
1	138677	Chlamydophila pneumoniae J138	06/28/2000
1	182082	Chlamydophila pneumoniae TW-183	07/25/2003
1	243090	Rhodopirellula baltica SH 1	2003-02-07
1	349741	Akkermansia muciniphila ATCC BAA-835	2008-05-05
1	481448	Methylacidiphilum infernorum V4	05/30/2008
1	452637	Opitutus terrae PB90-1	2008-08-04
94	Alpha-Proteobacteria (95 genomes)
1	349163	Acidiphilium cryptum JF-5	2007-11-05
1	176299	Agrobacterium tumefaciens str. C58	12/18/2001
1	234826	Anaplasma marginale str. St. Maries	2004-08-12
1	212042	Anaplasma phagocytophilum HZ	02/21/2006
1	438753	Azorhizobium caulinodans ORS 571	10/16/2007
1	360095	Bartonella bacilliformis KC583	2007-04-01
1	283166	Bartonella henselae str. Houston-1	06/24/2004
1	283165	Bartonella quintana str. Toulouse	06/24/2004
1	382640	Bartonella tribocorum CIP 105476	11/25/2007
1	395963	Beijerinckia indica subsp. indica ATCC 9039	2008-11-04
1	224911	Bradyrhizobium japonicum USDA 110	02/25/2003
1	288000	Bradyrhizobium sp. BTAi1	2007-11-05
1	114615	Bradyrhizobium sp. ORS278	2007-01-05
1	430066	Brucella abortus S19	05/22/2008
1	262698	Brucella abortus bv. 1 str. 9-941	2005-05-04
1	483179	Brucella canis ATCC 23365	11/29/2007
1	224914	Brucella melitensis 16M	2002-05-01
1	359391	Brucella melitensis biovar Abortus 2308	11/22/2005
1	444178	Brucella ovis ATCC 25840	05/30/2007
1	204722	Brucella suis 1330	09/25/2002
1	470137	Brucella suis ATCC 23445	12/20/2007
1	335992	Candidatus Pelagibacter ubique HTCC1062	07/22/2005
1	190650	Caulobacter crescentus CB15	03/22/2001
1	366602	Caulobacter sp. K31	2008-07-02
1	398580	Dinoroseobacter shibae DFL 12	2007-05-10
1	269484	Ehrlichia canis str. Jake	2005-12-08
1	205920	Ehrlichia chaffeensis str. Arkansas	02/21/2006
1	302409	Ehrlichia ruminantium str. Gardel	2005-04-02
1	254945	Ehrlichia ruminantium str. Welgevonden	2005-07-01
1	254945	Ehrlichia ruminantium str. Welgevonden	2005-04-02
1	314225	Erythrobacter litoralis HTCC2594	2006-11-01
1	272568	Gluconacetobacter diazotrophicus PAl 5	10/16/2008
1	272568	Gluconacetobacter diazotrophicus PAl 5	2007-05-12
1	290633	Gluconobacter oxydans 621H	01/24/2005
1	391165	Granulibacter bethesdensis CGDNIH1	09/13/2006
1	228405	Hyphomonas neptunium ATCC 15444	09/18/2006
1	290400	Jannaschia sp. CCS1	02/27/2006
1	342108	Magnetospirillum magneticum AMB-1	2005-01-12
1	394221	Maricaulis maris MCS10	09/14/2006
1	266835	Mesorhizobium loti MAFF303099	02/24/2001
1	266779	Mesorhizobium sp. BNC1	2006-11-07
1	419610	Methylobacterium extorquens PA1	12/20/2007
1	441620	Methylobacterium populi BJ001	2008-09-04
1	426355	Methylobacterium radiotolerans JCM 2831	03/21/2008
1	426117	Methylobacterium sp. 4-46	02/20/2008
1	222891	Neorickettsia sennetsu str. Miyayama	02/21/2006
1	323097	Nitrobacter hamburgensis X14	2006-11-04
1	323098	Nitrobacter winogradskyi Nb-255	2005-12-09
1	279238	Novosphingobium aromaticivorans DSM 12444	2006-10-02
1	439375	Ochrobactrum anthropi ATCC 49188	2007-12-07
1	504832	Oligotropha carboxidovorans OM5	10/22/2008
1	357244	Orientia tsutsugamushi str. Boryong	05/15/2007
1	334380	Orientia tsutsugamushi str. Ikeda	05/29/2008
1	318586	Paracoccus denitrificans PD1222	12/13/2006
1	402881	Parvibaculum lavamentivorans DS-1	07/30/2007
1	450851	Phenylobacterium zucineum HLK1	08/18/2008
1	347834	Rhizobium etli CFN 42	2006-01-02
1	491916	Rhizobium etli CIAT 652	06/19/2008
1	395492	Rhizobium leguminosarum bv. trifolii WSM2304	10/16/2008
1	216596	Rhizobium leguminosarum bv. viciae 3841	09/20/2006
1	272943	Rhodobacter sphaeroides 2.4.1	2005-07-10
1	349102	Rhodobacter sphaeroides ATCC 17025	04/20/2007
1	349101	Rhodobacter sphaeroides ATCC 17029	02/23/2007
1	316055	Rhodopseudomonas palustris BisA53	2006-04-10
1	316056	Rhodopseudomonas palustris BisB18	03/21/2006
1	316057	Rhodopseudomonas palustris BisB5	2006-10-04
1	258594	Rhodopseudomonas palustris CGA009	2004-06-01
1	316058	Rhodopseudomonas palustris HaA2	2006-06-02
1	395960	Rhodopseudomonas palustris TIE-1	06/23/2008
1	414684	Rhodospirillum centenum SW	10/24/2008
1	269796	Rhodospirillum rubrum ATCC 11170	2005-12-12
1	293614	Rickettsia akari str. Hartford	2007-02-10
1	391896	Rickettsia bellii OSU 85-389	2007-02-10
1	336407	Rickettsia bellii RML369-C	2006-05-04
1	293613	Rickettsia canadensis str. McKiel	2007-01-10
1	272944	Rickettsia conorii str. Malish 7	10/13/2000
1	315456	Rickettsia felis URRWXCal2	2005-07-06
1	416276	Rickettsia massiliae MTU5	2007-04-10
1	272947	Rickettsia prowazekii str. Madrid E	11/21/1998
1	392021	Rickettsia rickettsii str. 'Sheila Smith'	2007-02-10
1	452659	Rickettsia rickettsii str. Iowa	01/17/2008
1	257363	Rickettsia typhi str. Wilmington	08/20/2004
1	375451	Roseobacter denitrificans OCh 114	06/22/2006
1	246200	Silicibacter pomeroyi DSS-3	12/17/2004
1	292414	Silicibacter sp. TM1040	05/22/2006
1	366394	Sinorhizobium medicae WSM419	06/29/2007
1	266834	Sinorhizobium meliloti 1021	07/28/2001
1	392499	Sphingomonas wittichii RW1	05/31/2007
1	317655	Sphingopyxis alaskensis RB2256	05/18/2006
1	570417	Wolbachia endosymbiont of Culex quinquefasciatus Pel	06/13/2008
1	163164	Wolbachia endosymbiont of Drosophila melanogaster	2004-11-02
1	292805	Wolbachia endosymbiont strain TRS of Brugia malayi	2005-02-02
1	78245	Xanthobacter autotrophicus Py2	07/30/2007
1	264203	Zymomonas mobilis subsp. mobilis ZM4	2004-12-12
61	Beta-Proteobacteria (61 genomes)
1	397945	Acidovorax avenae subsp. citrulli AAC00-1	2007-04-01
1	232721	Acidovorax sp. JS42	2007-04-01
1	76114	Aromatoleum aromaticum EbN1	11/20/2004
1	62928	Azoarcus sp. BH72	12/20/2006
1	360910	Bordetella avium 197N	09/29/2006
1	257310	Bordetella bronchiseptica RB50	2003-12-08
1	257311	Bordetella parapertussis 12822	2003-12-08
1	257313	Bordetella pertussis Tohama I	2003-12-08
1	340100	Bordetella petrii DSM 12804	12/18/2007
1	339670	Burkholderia ambifaria AMMD	09/21/2006
1	398577	Burkholderia ambifaria MC40-6	2008-03-04
1	331271	Burkholderia cenocepacia AU 1054	2006-01-06
1	331272	Burkholderia cenocepacia HI2424	10/25/2006
1	216591	Burkholderia cenocepacia J2315	06/19/2008
1	406425	Burkholderia cenocepacia MC0-3	03/13/2008
1	243160	Burkholderia mallei ATCC 23344	09/21/2004
1	412022	Burkholderia mallei NCTC 10229	01/30/2007
1	320389	Burkholderia mallei NCTC 10247	02/27/2007
1	320388	Burkholderia mallei SAVP1	2007-05-01
1	395019	Burkholderia multivorans ATCC 17616	2008-03-06
1	395019	Burkholderia multivorans ATCC 17616	11/15/2007
1	391038	Burkholderia phymatum STM815	04/22/2008
1	398527	Burkholderia phytofirmans PsJN	2008-07-05
1	357348	Burkholderia pseudomallei 1106a	02/27/2007
1	320372	Burkholderia pseudomallei 1710b	09/30/2005
1	320373	Burkholderia pseudomallei 668	02/27/2007
1	272560	Burkholderia pseudomallei K96243	09/21/2004
1	269483	Burkholderia sp. 383	2004-02-04
1	271848	Burkholderia thailandensis E264	12/15/2005
1	269482	Burkholderia vietnamiensis G4	03/27/2007
1	266265	Burkholderia xenovorans LB400	2006-10-04
1	243365	Chromobacterium violaceum ATCC 12472	09/23/2003
1	164546	Cupriavidus taiwanensis	03/27/2008
1	159087	Dechloromonas aromatica RCB	2005-05-08
1	398578	Delftia acidovorans SPH-1	11/16/2007
1	204773	Herminiimonas arsenicoxydans	03/16/2007
1	375286	Janthinobacterium sp. Marseille	2007-06-07
1	395495	Leptothrix cholodnii SP-6	03/25/2008
1	420662	Methylibium petroleiphilum PM1	01/29/2007
1	265072	Methylobacillus flagellatus KT	2006-10-04
1	242231	Neisseria gonorrhoeae FA 1090	02/14/2005
1	521006	Neisseria gonorrhoeae NCCP11945	2008-09-07
1	374833	Neisseria meningitidis 053442	2007-03-12
1	272831	Neisseria meningitidis FAM18	2007-04-01
1	122586	Neisseria meningitidis MC58	2000-10-03
1	122587	Neisseria meningitidis Z2491	04/13/2000
1	228410	Nitrosomonas europaea ATCC 19718	04/18/2003
1	335283	Nitrosomonas eutropha C91	09/13/2006
1	323848	Nitrosospira multiformis ATCC 25196	11/15/2005
1	365044	Polaromonas naphthalenivorans CJ2	2007-04-01
1	296591	Polaromonas sp. JS666	2006-10-04
1	312153	Polynucleobacter necessarius subsp. asymbioticus QLW-P1DMWA-1	2007-12-04
1	452638	Polynucleobacter necessarius subsp. necessarius STIR1	03/28/2008
1	381666	Ralstonia eutropha H16	08/30/2006
1	264198	Ralstonia eutropha JMP134	2005-10-08
1	266264	Ralstonia metallidurans CH34	04/26/2006
1	402626	Ralstonia pickettii 12J	2008-07-05
1	267608	Ralstonia solanacearum GMI1000	2002-02-02
1	338969	Rhodoferax ferrireducens T118	2006-10-03
1	292415	Thiobacillus denitrificans ATCC 25259	2005-01-09
1	391735	Verminephrobacter eiseniae EF01-2	2007-09-01
21	Delta-Proteobacteria (21 genomes)
1	290397	Anaeromyxobacter dehalogenans 2CP-C	01/27/2006
1	404589	Anaeromyxobacter sp. Fw109-5	07/17/2007
1	447217	Anaeromyxobacter sp. K	08/15/2008
1	264462	Bdellovibrio bacteriovorus HD100	01/31/2004
1	96561	Desulfococcus oleovorans Hxd3	10/19/2007
1	177439	Desulfotalea psychrophila LSv54	08/13/2004
1	207559	Desulfovibrio desulfuricans subsp. desulfuricans str. G20	10/28/2005
1	391774	Desulfovibrio vulgaris DP4	2007-03-01
1	882	Desulfovibrio vulgaris str. Hildenborough	04/13/2004
1	404380	Geobacter bemidjiensis Bem	08/19/2008
1	398767	Geobacter lovleyi SZ	2008-05-06
1	269799	Geobacter metallireducens GS-15	10/27/2005
1	243231	Geobacter sulfurreducens PCA	12/13/2003
1	351605	Geobacter uraniireducens Rf4	2007-11-05
1	363253	Lawsonia intracellularis PHE/MN1-00	2006-05-05
1	246197	Myxococcus xanthus DK 1622	2006-07-06
1	338963	Pelobacter carbinolicus DSM 2380	2005-12-10
1	338966	Pelobacter propionicus DSM 2379	11/30/2006
1	448385	Sorangium cellulosum 'So ce 56'	11/27/2007
1	335543	Syntrophobacter fumaroxidans MPOB	10/26/2006
1	56780	Syntrophus aciditrophicus SB	01/26/2006
22	Epsilon-Proteobacteria (22 genomes)
1	367737	Arcobacter butzleri RM4018	09/27/2007
1	360104	Campylobacter concisus 13826	2007-12-09
1	360105	Campylobacter curvus 525.92	07/25/2007
1	360106	Campylobacter fetus subsp. fetus 82-40	11/27/2006
1	360107	Campylobacter hominis ATCC BAA-381	07/25/2007
1	195099	Campylobacter jejuni RM1221	2005-07-01
1	360109	Campylobacter jejuni subsp. doylei 269.97	07/20/2007
1	354242	Campylobacter jejuni subsp. jejuni 81-176	2007-09-01
1	407148	Campylobacter jejuni subsp. jejuni 81116	09/20/2007
1	192222	Campylobacter jejuni subsp. jejuni NCTC 11168	02/25/2000
1	382638	Helicobacter acinonychis str. Sheeba	06/28/2006
1	235279	Helicobacter hepaticus ATCC 51449	06/18/2003
1	85962	Helicobacter pylori 26695	1997-07-08
1	563041	Helicobacter pylori G27	2008-03-10
1	357544	Helicobacter pylori HPAG1	2006-06-06
1	85963	Helicobacter pylori J99	01/29/1999
1	570508	Helicobacter pylori P12	10/30/2008
1	512562	Helicobacter pylori Shi470	05/14/2008
1	387092	Nitratiruptor sp. SB155-2	2007-11-07
1	326298	Sulfurimonas denitrificans DSM 1251	2005-01-11
1	387093	Sulfurovum sp. NBC37-1	2007-11-07
1	273121	Wolinella succinogenes DSM 1740	09/23/2003
192	Gamma-Proteobacteria (192 genomes)
1	380394	Acidithiobacillus ferrooxidans ATCC 53993	2008-05-09
1	480119	Acinetobacter baumannii AB0057	11/17/2008
1	557600	Acinetobacter baumannii AB307-0294	11/24/2008
1	405416	Acinetobacter baumannii ACICU	04/15/2008
1	400667	Acinetobacter baumannii ATCC 17978	2007-01-03
1	509173	Acinetobacter baumannii AYE	02/29/2008
1	509170	Acinetobacter baumannii SDF	02/29/2008
1	62977	Acinetobacter sp. ADP1	10/30/2004
1	416269	Actinobacillus pleuropneumoniae L20	02/23/2007
1	434271	Actinobacillus pleuropneumoniae serovar 3 str. JL03	01/16/2008
1	537457	Actinobacillus pleuropneumoniae serovar 7 str. AP76	2008-10-06
1	339671	Actinobacillus succinogenes 130Z	2007-05-07
1	380703	Aeromonas hydrophila subsp. hydrophila ATCC 7966	2006-06-11
1	382245	Aeromonas salmonicida subsp. salmonicida A449	2007-06-04
1	393595	Alcanivorax borkumensis SK2	07/24/2006
1	316275	Aliivibrio salmonicida LFI1238	2008-01-10
1	187272	Alkalilimnicola ehrlichei MLHE-1	2006-12-09
1	314275	Alteromonas macleodii 'Deep ecotype'	08/14/2008
1	374463	Baumannia cicadellinicola str. Hc (Homalodisca coagulata)	04/27/2006
1	107806	Buchnera aphidicola str. APS (Acyrthosiphon pisum)	09/19/2000
1	224915	Buchnera aphidicola str. Bp (Baizongia pistaciae)	2003-11-01
1	372461	Buchnera aphidicola str. Cc (Cinara cedri)	10/18/2006
1	198804	Buchnera aphidicola str. Sg (Schizaphis graminum)	06/29/2002
1	203907	Candidatus Blochmannia floridanus	07/30/2003
1	291272	Candidatus Blochmannia pennsylvanicus str. BPEN	2005-04-08
1	387662	Candidatus Carsonella ruddii PV	10/16/2006
1	413404	Candidatus Ruthia magnifica str. Cm (Calyptogena magnifica)	2006-01-12
1	412965	Candidatus Vesicomyosocius okutanii HA	2007-08-05
1	498211	Cellvibrio japonicus Ueda107	06/19/2008
1	290398	Chromohalobacter salexigens DSM 3043	2006-11-04
1	290338	Citrobacter koseri ATCC BAA-895	2007-11-09
1	167879	Colwellia psychrerythraea 34H	07/26/2005
1	434923	Coxiella burnetii CbuG_Q212	2008-06-11
1	434924	Coxiella burnetii CbuK_Q154	2008-06-11
1	434922	Coxiella burnetii Dugway 5J108-111	2007-01-08
1	360115	Coxiella burnetii RSA 331	2007-05-12
1	227377	Coxiella burnetii RSA 493	04/22/2003
1	246195	Dichelobacter nodosus VCS1703A	2007-04-05
1	290339	Enterobacter sakazakii ATCC BAA-894	08/28/2007
1	399742	Enterobacter sp. 638	04/18/2007
1	465817	Erwinia tasmaniensis Et1/99	05/13/2008
1	574521	Escherichia coli 0127:H6 E2348/69	11/26/2008
1	362663	Escherichia coli 536	07/13/2006
1	405955	Escherichia coli APEC O1	2006-04-10
1	481805	Escherichia coli ATCC 8739	2008-11-03
1	199310	Escherichia coli CFT073	2002-10-12
1	331111	Escherichia coli E24377A	2007-11-09
1	331112	Escherichia coli HS	2007-10-09
1	155864	Escherichia coli O157:H7 EDL933	02/24/2001
1	444450	Escherichia coli O157:H7 str. EC4115	2008-08-10
1	386585	Escherichia coli O157:H7 str. Sakai	03/29/2000
1	409438	Escherichia coli SE11	10/22/2008
1	439855	Escherichia coli SMS-3-5	03/20/2008
1	364106	Escherichia coli UTI89	2006-05-04
1	316385	Escherichia coli str. K12 substr. DH10B	03/14/2008
1	511145	Escherichia coli str. K12 substr. MG1655	1997-05-09
1	316407	Escherichia coli str. K12 substr. W3110	01/23/2006
1	401614	Francisella novicida U112	11/28/2006
1	484022	Francisella philomiragia subsp. philomiragia ATCC 25017	2008-11-02
1	458234	Francisella tularensis subsp. holarctica FTNF002-00	08/23/2007
1	393011	Francisella tularensis subsp. holarctica OSU18	09/20/2006
1	119857	Francisella tularensis subsp. holarctica	2006-02-03
1	441952	Francisella tularensis subsp. mediasiatica FSC147	2008-07-05
1	393115	Francisella tularensis subsp. tularensis FSC198	2006-12-07
1	177416	Francisella tularensis subsp. tularensis SCHU S4	12/17/2004
1	418136	Francisella tularensis subsp. tularensis WY96-3418	03/24/2007
1	233412	Haemophilus ducreyi 35000HP	07/23/2003
1	281310	Haemophilus influenzae 86-028NP	04/23/2004
1	374930	Haemophilus influenzae PittEE	2007-07-06
1	374931	Haemophilus influenzae PittGG	2007-07-06
1	71421	Haemophilus influenzae Rd KW20	07/28/1995
1	205914	Haemophilus somnus 129PT	08/22/2006
1	228400	Haemophilus somnus 2336	02/26/2008
1	349521	Hahella chejuensis KCTC 2396	12/14/2005
1	349124	Halorhodospira halophila SL1	2007-10-01
1	283942	Idiomarina loihiensis L2TR	2004-02-12
1	507522	Klebsiella pneumoniae 342	09/24/2008
1	272620	Klebsiella pneumoniae subsp. pneumoniae MGH 78578	2007-05-07
1	400673	Legionella pneumophila str. Corby	05/24/2007
1	297245	Legionella pneumophila str. Lens	2004-07-10
1	297246	Legionella pneumophila str. Paris	2004-07-10
1	272624	Legionella pneumophila subsp. pneumophila str. Philadelphia 1	09/28/2004
1	221988	Mannheimia succiniciproducens MBEL55E	09/21/2004
1	351348	Marinobacter aquaeolei VT8	12/28/2006
1	400668	Marinomonas sp. MWYL1	2007-05-07
1	243233	Methylococcus capsulatus str. Bath	09/24/2004
1	323261	Nitrosococcus oceani ATCC 19707	2005-04-10
1	272843	Pasteurella multocida subsp. multocida str. Pm70	03/15/2001
1	218491	Pectobacterium atrosepticum SCRI1043	07/21/2004
1	298386	Photobacterium profundum SS9	04/30/2004
1	243265	Photorhabdus luminescens subsp. laumondii TTO1	2003-07-10
1	529507	Proteus mirabilis HI4320	2008-03-04
1	342610	Pseudoalteromonas atlantica T6c	06/28/2006
1	326442	Pseudoalteromonas haloplanktis TAC125	2005-03-10
1	381754	Pseudomonas aeruginosa PA7	2007-05-07
1	208964	Pseudomonas aeruginosa PAO1	09/13/2000
1	208963	Pseudomonas aeruginosa UCBPP-PA14	2006-06-10
1	384676	Pseudomonas entomophila L48	2006-10-05
1	220664	Pseudomonas fluorescens Pf-5	06/30/2005
1	205922	Pseudomonas fluorescens Pf0-1	2005-07-10
1	399739	Pseudomonas mendocina ymp	04/20/2007
1	351746	Pseudomonas putida F1	05/31/2007
1	76869	Pseudomonas putida GB-1	2008-05-02
1	160488	Pseudomonas putida KT2440	01/22/2003
1	390235	Pseudomonas putida W619	2008-11-03
1	379731	Pseudomonas stutzeri A1501	04/20/2007
1	264730	Pseudomonas syringae pv. phaseolicola 1448A	2005-01-08
1	205918	Pseudomonas syringae pv. syringae B728a	2005-12-05
1	223283	Pseudomonas syringae pv. tomato str. DC3000	08/21/2003
1	259536	Psychrobacter arcticus 273-4	07/20/2005
1	335284	Psychrobacter cryohalolentis K5	04/18/2006
1	349106	Psychrobacter sp. PRwf-1	2007-04-06
1	357804	Psychromonas ingrahamii 37	12/22/2006
1	203122	Saccharophagus degradans 2-40	03/17/2006
1	41514	Salmonella enterica subsp. arizonae serovar 62:z4,z23:--	11/21/2007
1	454166	Salmonella enterica subsp. enterica serovar Agona str. SL483	08/22/2008
1	321314	Salmonella enterica subsp. enterica serovar Choleraesuis str. SC-B67	2005-01-04
1	439851	Salmonella enterica subsp. enterica serovar Dublin str. CT_02021853	2008-04-09
1	550537	Salmonella enterica subsp. enterica serovar Enteritidis str. P125109	09/25/2008
1	550538	Salmonella enterica subsp. enterica serovar Gallinarum str. 287/91	09/18/2008
1	454169	Salmonella enterica subsp. enterica serovar Heidelberg str. SL476	07/24/2008
1	423368	Salmonella enterica subsp. enterica serovar Newport str. SL254	07/24/2008
1	554290	Salmonella enterica subsp. enterica serovar Paratyphi A str. AKU_12601	08/19/2008
1	295319	Salmonella enterica subsp. enterica serovar Paratyphi A str. ATCC 9150	2004-09-11
1	272994	Salmonella enterica subsp. enterica serovar Paratyphi B str. SPB7	11/30/2007
1	439843	Salmonella enterica subsp. enterica serovar Schwarzengrund str. CVM19633	07/30/2008
1	220341	Salmonella enterica subsp. enterica serovar Typhi str. CT18	10/26/2001
1	209261	Salmonella enterica subsp. enterica serovar Typhi str. Ty2	03/20/2003
1	99287	Salmonella typhimurium LT2	10/26/2001
1	399741	Serratia proteamaculans 568	09/18/2007
1	326297	Shewanella amazonensis SB2B	12/21/2006
1	325240	Shewanella baltica OS155	02/20/2007
1	402882	Shewanella baltica OS185	2007-10-07
1	399599	Shewanella baltica OS195	11/21/2007
1	318161	Shewanella denitrificans OS217	2006-10-04
1	318167	Shewanella frigidimarina NCIMB 400	09/14/2006
1	458817	Shewanella halifaxensis HAW-EB4	2008-07-02
1	323850	Shewanella loihica PV-4	2007-07-03
1	211586	Shewanella oneidensis MR-1	2002-09-10
1	398579	Shewanella pealeana ATCC 700345	2007-04-10
1	225849	Shewanella piezotolerans WP3	11/13/2008
1	319224	Shewanella putrefaciens CN-32	04/20/2007
1	425104	Shewanella sediminis HAW-EB3	09/18/2007
1	94122	Shewanella sp. ANA-3	2006-08-11
1	60480	Shewanella sp. MR-4	2006-01-09
1	60481	Shewanella sp. MR-7	2006-01-09
1	351745	Shewanella sp. W3-18-1	2007-03-01
1	392500	Shewanella woodyi ATCC 51908	03/13/2008
1	344609	Shigella boydii CDC 3083-94	2008-05-05
1	300268	Shigella boydii Sb227	2005-09-11
1	300267	Shigella dysenteriae Sd197	2005-09-11
1	198215	Shigella flexneri 2a str. 2457T	04/22/2003
1	198214	Shigella flexneri 2a str. 301	10/18/2002
1	373384	Shigella flexneri 5 str. 8401	07/21/2006
1	300269	Shigella sonnei Ss046	08/29/2005
1	343509	Sodalis glossinidius str. 'morsitans'	2006-10-01
1	522373	Stenotrophomonas maltophilia K279a	2008-10-06
1	391008	Stenotrophomonas maltophilia R551-3	07/21/2008
1	317025	Thiomicrospira crunogena XCL-2	10/31/2005
1	243277	Vibrio cholerae O1 biovar El Tor str. N16961	08/22/2000
1	345073	Vibrio cholerae O395	2007-08-05
1	312309	Vibrio fischeri ES114	2005-11-02
1	388396	Vibrio fischeri MJ11	08/28/2008
1	338187	Vibrio harveyi ATCC BAA-1116	08/28/2007
1	223926	Vibrio parahaemolyticus RIMD 2210633	2000-02-06
1	216895	Vibrio vulnificus CMCP6	09/23/2003
1	196600	Vibrio vulnificus YJ016	2003-06-12
1	36870	Wigglesworthia glossinidia endosymbiont of Glossina brevipalpis	2002-10-09
1	190486	Xanthomonas axonopodis pv. citri str. 306	05/25/2002
1	314565	Xanthomonas campestris pv. campestris str. 8004	05/25/2005
1	190485	Xanthomonas campestris pv. campestris str. ATCC 33913	05/25/2002
1	509169	Xanthomonas campestris pv. campestris str. B100	2008-12-02
1	316273	Xanthomonas campestris pv. vesicatoria str. 85-10	10/21/2005
1	291331	Xanthomonas oryzae pv. oryzae KACC10331	2005-02-02
1	342109	Xanthomonas oryzae pv. oryzae MAFF 311018	2006-04-01
1	360094	Xanthomonas oryzae pv. oryzae PXO99A	05/16/2008
1	160492	Xylella fastidiosa 9a5c	07/26/2000
1	405440	Xylella fastidiosa M12	02/19/2008
1	405441	Xylella fastidiosa M23	2008-11-04
1	183190	Xylella fastidiosa Temecula1	01/21/2003
1	393305	Yersinia enterocolitica subsp. enterocolitica 8081	2007-12-01
1	349746	Yersinia pestis Angola	2007-12-12
1	360102	Yersinia pestis Antiqua	2006-09-06
1	214092	Yersinia pestis CO92	2001-05-10
1	187410	Yersinia pestis KIM	07/27/2002
1	377628	Yersinia pestis Nepal516	2006-09-06
1	386656	Yersinia pestis Pestoides F	04/13/2007
1	229193	Yersinia pestis biovar Microtus str. 91001	2004-04-06
1	349747	Yersinia pseudotuberculosis IP 31758	07/23/2007
1	273123	Yersinia pseudotuberculosis IP 32953	2004-11-09
1	502801	Yersinia pseudotuberculosis PB1/+	04/25/2008
1	502800	Yersinia pseudotuberculosis YPIII	2008-11-03
1	Unclassified-Proteobacteria
1	156889	Magnetococcus sp. MC-1	2006-08-11
16	Spirochaetes (16 genomes)
1	390236	Borrelia afzelii PKo	07/31/2006
1	224326	Borrelia burgdorferi B31	12/24/1997
1	412419	Borrelia duttonii Ly	09/15/2008
1	290434	Borrelia garinii PBi	11/18/2004
1	314723	Borrelia hermsii DAH	12/22/2006
1	412418	Borrelia recurrentis A1	09/15/2008
1	314724	Borrelia turicatae 91E135	12/22/2006
1	355278	Leptospira biflexa serovar Patoc strain 'Patoc 1 (Ames)'	02/13/2008
1	456481	Leptospira biflexa serovar Patoc strain 'Patoc 1 (Paris)'	02/13/2008
1	355277	Leptospira borgpetersenii serovar Hardjo-bovis JB197	10/13/2006
1	355276	Leptospira borgpetersenii serovar Hardjo-bovis L550	10/13/2006
1	267671	Leptospira interrogans serovar Copenhageni str. Fiocruz L1-130	03/19/2004
1	189518	Leptospira interrogans serovar Lai str. 56601	04/25/2003
1	243275	Treponema denticola ATCC 35405	2004-06-04	Group II (light pink)	NP_971268	NP_971269	NP_971270	NP_971271
1	455434	Treponema pallidum subsp. pallidum SS14	05/22/2008
1	243276	Treponema pallidum subsp. pallidum str. Nichols	07/17/1998
7	Thermotogae (7 genomes)
1	381764	Fervidobacterium nodosum Rt17-B1	07/30/2007
1	403833	Petrotoga mobilis SJ95	11/16/2007
1	391009	Thermosipho melanesiensis BI429	06/26/2007
1	416591	Thermotoga lettingae TMO	09/18/2007
1	243274	Thermotoga maritima MSB8	1999-09-06
1	390874	Thermotoga petrophila RKU-1	05/18/2007
1	126740	Thermotoga sp. RQ2	03/18/2008
1	Unclassified (2 genomes)
1	445932	Elusimicrobium minutum Pei191	04/30/2008
1	471821	uncultured Termite group 1 bacterium phylotype Rs-D17	03/18/2008
